# Supplementary material for: Beyond classification: gene-family phylogenies from shotgun metagenomic reads enable accurate community analysis
Source: BMC Genomics. 2013 Jun 22;14:419. doi: 10.1186/1471-2164-14-419 (PMC3701559; doi:10.1186/1471-2164-14-419)
Supplement: Additional file 1: Table S1 — Sequence accession numbers. 16S rRNA sequences were obtained from the RDP on September 01, 2009 as part of a hand-curated alignment; a larger set of 1,071 16S rRNA sequences, used only for the Fast UniFrac analysis, was downloaded from the RDP on November 9, 2010. Amino acid sequences for rpoB, rpsB, and dnaG families were obtained via AMPHORA, and corresponding DNA sequences were downloaded from NCBI GenBank on August 22, 2009 (rpoB), May 17, 2011 (rpsB), and June 10, 2011 (dnaG). For lolC, amino acid sequences were downloaded from UniProt on February 16, 2011, and corresponding DNA sequences were downloaded from EMBL-EBI on March 02, 2011. [file 1471-2164-14-419-S1.xlsx]

## Sheet: 16S
16S NCBI ID (sequences from the RDP)
NC_008563
NC_008312
NC_004551
NC_002505
NC_008786
NC_002162
NC_004572
NC_004459
NC_004603
NC_006840
NC_009457
NC_006833
NC_002978
NC_005139
NC_003919
NC_007508
NC_006834
NC_009720
NC_005090
NC_007086
NC_002488
NC_004556
NC_008800
NC_009381
NC_008150
NC_009708
NC_006526
NC_009380
NC_006905
NC_006511
NC_009665
NC_007954
NC_008700
NC_009052
NC_008750
NC_008322
NC_008321
NC_008577
NC_003197
NC_003198
NC_007947
NC_008825
NC_002678
NC_008254
NC_002620
NC_002696
NC_007984
NC_007503
NC_005363
NC_008618
NC_008146
NC_003361
NC_004552
NC_007429
NC_007644
NC_000117
NC_002977
NC_008783
NC_009614
NC_005955
NC_005956
NC_003228
NC_005957
NC_004663
NC_006347
NC_008531
NC_008555
NC_002973
NC_000922
NC_004463
NC_009654
NC_002491
NC_008740
NC_008639
NC_009485
NC_007514
NC_009445
NC_006055
NC_005085
NC_007626
NC_002932
NC_008576
NC_009480
NC_008347
NC_007963
NC_006300
NC_007899
NC_002179
NC_006156
NC_001318
NC_002929
NC_002927
NC_004307
NC_008726
NC_007677
NC_009142
NC_007912
NC_008148
NC_008209
NC_009254
NC_009523
NC_007650
NC_006142
NC_007109
NC_009074
NC_003103
NC_007434
NC_007940
NC_007530
NC_007797
NC_004842
Nc_008541
NC_000918
Nc_007716
NC_008711
NC_006513
NC_008702
NC_009725
NC_007643
NC_007778
NC_002944
NC_007925
NC_002945
NC_008435
NC_008596
NC_005296
NC_009338
NC_007958
NC_009565
NC_009049
NC_003912
NC_009428
NC_007908
Nc_008268
NC_000964
NC_009714
NC_008611
NC_008787
NC_002163
NC_006274
NC_003909
NC_004722
NC_006270
NC_007951
NC_002570
NC_009437
NC_006582
NC_009674
NC_008599
NC_009085
NC_005966
NC_009053
NC_009655
NC_008578
NC_008782
NC_008752
NC_009484
NC_007760
NC_007413
NC_009675
NC_008340
NC_009633
NC_008260
NC_009348
NC_003062
NC_008570
NC_007516
NC_007513
NC_009482
NC_009481
NC_003155
NC_009663
NC_006177
NC_008319
NC_009615
NC_008532
NC_008686
NC_006448
NC_009719
NC_002663
NC_008525
NC_007512
NC_008609
NC_006370
NC_009454
NC_009442
NC_009009
NC_003485
NC_006361
NC_008699
NC_008344
NC_007614
NC_003272
NC_004193
NC_007794
NC_009488
Nc_005303
NC_008528
NC_009667
NC_006461
NC_008278
NC_007404
NC_003454
NC_007520
NC_006510
NC_007575
NC_009328
NC_002967
NC_007517
NC_000919
NC_003116
Nc_007798
NC_004113
NC_008095
NC_000853
NC_002946
NC_009486
NC_008767
NC_005835
NC_003112
NC_004668
NC_007406
NC_009436
NC_007964
NC_007722
NC_004757
NC_004547
NC_007484
NC_006832
NC_009662
NC_006831
NC_009483
NC_002939
NC_006677
NC_005125
NC_008253
NC_008343
NC_004431
NC_008571
NC_007759
NC_000911
NC_008554
NC_003869
NC_007333
NC_005070
NC_006576
NC_009613
NC_009441
NC_009718
NC_007946
NC_002655
NC_009749
NC_007777
NC_006570
NC_008601
NC_009257
NC_008245
NC_002951
NC_000921
NC_008086
NC_008048
NC_009511
NC_009138
NC_008536
NC_008255
NC_009664
NC_007298
NC_009648
NC_009455
NC_006814
NC_007356
NC_008497
NC_003911
NC_002936
NC_008358
NC_009636
NC_008010
NC_006512
NC_007204
NC_003047
NC_007802
NC_007969
NC_007712
NC_009659
NC_008709
NC_008313
NC_007347
NC_007973
NC_003295
NC_002971
NC_007761
NC_008380
NC_007775
NC_007493
NC_007776
NC_008027
NC_008042
NC_007384
NC_008258
NC_004741
NC_004337
NC_009566
NC_007146
NC_000907
NC_002940
NC_009446
NC_004917
NC_007354
NC_000915
NC_007613
NC_008751
NC_008789
NC_007606
NC_002937
NC_008229
NC_004347
NC_008309
NC_004129
NC_009438
NC_007645
NC_007492
NC_008345
NC_007799
Nc_009092
NC_009567
NC_002947
NC_001263
NC_009434
NC_009439
NC_009512
NC_004578
NC_007519
NC_009524
NC_005773
NC_006138
NC_007005
Nc_008817
NC_007577
NC_004350
NC_004310
NC_003028
NC_003098
NC_007618
NC_002737
NC_003030
NC_004545
NC_006086
NC_008513
NC_004116
NC_009706
NC_004061
NC_006369
NC_007432
NC_008593
NC_004368
NC_003366
NC_002942
NC_008261
NC_006087
NC_008819
NC_008510
NC_008060
NC_008508
NC_009699
NC_007509
NC_005823
NC_009089
NC_002528
NC_004342
NC_007481
NC_002516
NC_009617
NC_009495
Nc_007335
NC_006085
NC_008011
NC_009337
NC_009494
NC_008228
NC_007948
NC_005027
NC_005126
NC_008390
NC_006348
NC_007622
NC_008054
NC_008526
NC_007350
NC_007168
NC_002976
NC_004461
NC_007795
NC_007164
NC_004567
NC_009641
NC_009513
NC_002758
NC_003450
NC_008530
NC_002745
NC_009342
NC_005362
NC_004369
NC_002662
NC_009004
NC_003910
NC_007576
NC_002935
NC_007929
NC_004557
NC_009091
NC_009012
NC_008820
NC_005042
NC_008262
NC_005072
NC_002950
NC_008529
NC_008816
NC_008781
NC_009379
NC_009253
NC_007907
NC_008346
NC_009616
NC_009707
NC_000913

## Sheet: rpoB
rpoB NCBI ID (sequences from AMPHORA and NCBI GenBank)
YP_001660464-NC_010296.1
YP_001652756-NC_010278.1
YP_001567420-NC_010003.1
YP_001523803-NC_009937.1
YP_001609293-NC_010161.1
YP_001578433-NC_010084.1
YP_001576820-NC_010080.1
NP_268495-NC_002737.1
YP_001512042-NC_009922.1
YP_001495732-NC_009883.1
YP_001633584-NC_010170.1
YP_001611047-NC_010162.1
YP_001653655-NC_010280.1
YP_001500041-NC_009901.1
YP_001634496-NC_010175.1
YP_001528589-NC_009943.1
YP_001596175-NC_010117.1
YP_001517898-NC_009925.1
YP_001552635-NC_009997.1
YP_001510307-NC_009921.1
YP_001662497-NC_010320.1
YP_001664371-NC_010321.1
YP_001551492-NC_009976.1
YP_001531618-NC_009952.1
YP_001666724-NC_010322.1
YP_001593086-NC_010103.1
YP_001499030-NC_009900.1
YP_001108943-NC_009142.1
YP_001543024-NC_009972.1
YP_001649541-NC_010263.1
YP_001539097-NC_009953.1
NP_463022-NC_003197.1
YP_001491876-NC_009879.1
YP_001625332-NC_010168.1
YP_001561541-NC_010002.1
YP_001641458-NC_010172.1
YP_001607196-NC_010159.1
YP_535095-NC_007929.1
YP_001600103-NC_010120.1
YP_001560773-NC_010001.1
YP_001642994-NC_010184.1
YP_001603641-NC_010125.1
YP_001620173-NC_010163.1
YP_001493040-NC_009881.1
YP_001343357-NC_009655.1
YP_001419786-NC_009725.1
YP_001393618-NC_009706.1
YP_001360433-NC_009664.2
YP_001482027-NC_009839.1
YP_001364423-NC_009665.1
YP_001454538-NC_009792.1
YP_001490787-NC_009850.1
YP_001346216-NC_009656.1
YP_001431709-NC_009767.1
YP_001389211-NC_009698.1
YP_001443492-NC_009783.1
YP_001485353-NC_009848.1
YP_001484953-NC_009840.1
YP_001355739-NC_009662.1
YP_001357448-NC_009663.1
YP_001337991-NC_009648.1
YP_001379407-NC_009675.1
YP_001418250-NC_009720.1
YP_001413994-NC_009719.1
YP_001476056-NC_009831.1
YP_001355110-NC_009659.1
YP_001476515-NC_009832.1
YP_001470108-NC_009828.1
YP_001392842-NC_009699.1
YP_001343113-NC_009654.1
YP_001425190-NC_009727.1
YP_001451193-NC_009785.1
YP_001429279-NC_009749.1
YP_001370492-NC_009667.1
YP_001411272-NC_009718.1
YP_001439730-NC_009778.1
NP_102110-NC_002678.2
YP_001229840-NC_009483.1
YP_001194294-NC_009441.1
YP_001210862-NC_009454.1
YP_219024-NC_006905.1
YP_001140219-NC_009348.1
YP_727933-NC_008313.1
YP_012140-NC_002937.3
NP_722288-NC_004350.1
YP_560679-NC_007951.1
YP_001083359-NC_009085.1
YP_744369-NC_008343.1
NP_240992-NC_002570.2
YP_797236-NC_008508.1
YP_087404-NC_006300.1
YP_997030-NC_008786.1
NP_229982-NC_002505.1
YP_533317-NC_007925.1
NP_783125-NC_004557.1
YP_324701-NC_007413.1
YP_077392-NC_006270.3
NP_948607-NC_005296.1
YP_899186-NC_008601.1
YP_001280926-NC_009524.1
YP_812438-NC_008529.1
YP_001298139-NC_009614.1
YP_719770-NC_008309.1
YP_595280-NC_008011.1
YP_001136351-NC_009338.1
YP_001305754-NC_009616.1
YP_344319-NC_007484.1
YP_709836-NC_008277.1
YP_445876-NC_007677.1
YP_731555-NC_008319.1
YP_220059-NC_004552.2
YP_506556-NC_007798.1
YP_811576-NC_008527.1
YP_900362-NC_008609.1
YP_001069296-NC_009077.1
YP_459781-NC_007722.1
YP_001248196-NC_009488.1
NP_273190-NC_003112.2
YP_001214041-NC_009455.1
YP_001223376-NC_009480.1
YP_297393-NC_007347.1
YP_443580-NC_007651.1
YP_237623-NC_007005.1
YP_414650-NC_007618.1
YP_660181-NC_008228.1
YP_382362-NC_007516.1
YP_464802-NC_007760.1
YP_001042227-NC_009049.1
NP_816836-NC_004668.1
NP_636274-NC_003902.1
YP_665289-NC_008229.1
YP_248224-NC_007146.2
YP_153055-NC_006511.1
NP_299910-NC_002488.3
YP_757032-NC_008347.1
YP_153620-NC_004842.2
YP_001171316-NC_009434.1
YP_570322-NC_007958.1
NP_935952-NC_005139.1
YP_795804-NC_008497.1
NP_780181-NC_004556.1
YP_983857-NC_008781.1
NP_212523-NC_001318.1
YP_001092282-NC_009092.1
NP_950512-NC_005303.2
NP_799301-NC_004603.1
YP_526398-NC_007912.1
YP_168703-NC_003911.11
YP_001124230-NC_009328.1
YP_001154832-NC_009379.1
YP_338768-NC_007481.1
YP_376617-NC_007513.1
NP_300140-NC_002491.1
YP_505583-NC_007797.1
YP_576813-NC_007964.1
YP_788849-NC_008463.1
NP_457917-NC_003198.1
NP_737107-NC_004369.1
YP_862401-NC_008571.1
YP_622638-NC_008060.1
YP_350814-NC_007492.2
NP_925229-NC_005125.1
YP_764096-NC_008369.1
YP_001004668-NC_008800.1
YP_001265834-NC_009512.1
YP_001168735-NC_009428.1
NP_871525-NC_004344.2
NP_681431-NC_004113.1
YP_867842-NC_008577.1
YP_001086530-NC_009089.1
YP_437294-NC_007645.1
YP_638140-NC_008146.1
YP_001252267-NC_009494.1
YP_180039-NC_005295.2
NP_763861-NC_004461.1
YP_196091-NC_006831.1
YP_711331-NC_008278.1
YP_001263952-NC_009511.1
YP_469189-NC_007761.1
NP_207989-NC_000915.1
YP_782507-NC_008435.1
NP_819275-NC_002971.3
NP_521155-NC_003295.1
YP_572475-NC_007963.1
YP_885753-NC_008596.1
YP_585475-NC_007973.1
YP_001326666-NC_009636.1
NP_859892-NC_004917.1
NP_599733-NC_003450.3
NP_830003-NC_004722.1
NP_895334-NC_005071.1
YP_001118170-NC_009256.1
YP_307682-NC_007356.1
YP_561183-NC_007954.1
NP_903863-NC_005085.1
YP_001235072-NC_009484.1
YP_001197491-NC_009442.1
YP_761536-NC_008358.1
YP_001322217-NC_009633.1
NP_563329-NC_003366.1
YP_001039116-NC_009012.1
YP_772153-NC_008390.1
YP_516696-NC_007907.1
NP_882380-NC_002928.3
NP_228268-NC_000853.1
YP_244411-NC_007086.1
NP_777673-NC_004545.1
YP_254380-NC_007168.1
YP_952098-NC_008726.1
YP_001307290-NC_009617.1
YP_202230-NC_006834.1
YP_934926-NC_008702.1
YP_606246-NC_008027.1
YP_001189395-NC_009439.1
NP_965857-NC_002978.6
NP_713600-NC_004342.1
NP_359818-NC_003103.1
YP_140282-NC_006448.1
NP_772050-NC_004463.1
YP_001296074-NC_009613.1
YP_001010079-NC_008816.1
YP_173217-NC_006576.1
YP_845671-NC_008554.1
NP_661061-NC_002932.3
NP_874219-NC_002940.2
YP_479686-NC_007777.1
YP_415991-NC_007622.1
NP_387988-NC_000964.3
YP_067096-NC_006142.1
YP_001286626-NC_009565.1
YP_001272075-NC_009513.1
NP_641312-NC_003919.1
YP_001292459-NC_009567.1
YP_113541-NC_002977.6
YP_701931-NC_008268.1
YP_001016453-NC_008820.1
YP_411458-NC_007614.1
YP_001205094-NC_009445.1
YP_193208-NC_006814.3
YP_094366-NC_002942.5
YP_001131117-NC_009337.1
YP_185474-NC_002951.2
YP_473891-NC_007775.1
YP_045089-NC_005966.1
NP_854344-NC_002945.3
YP_832463-NC_008541.1
NP_440685-NC_000911.1
YP_367685-NC_007510.1
NP_419321-NC_002696.2
YP_001245945-NC_009487.1
YP_001240987-NC_009485.1
NP_691033-NC_004193.1
YP_390558-NC_007520.2
YP_948666-NC_008711.1
YP_290710-NC_007333.1
NP_842056-NC_004757.1
YP_872059-NC_008578.1
NP_359369-NC_003098.1
NP_696375-NC_004307.2
NP_784717-NC_004567.1
NP_963064-NC_002944.2
YP_001218596-NC_009457.1
NP_602822-NC_003454.1
YP_383586-NC_007517.1
YP_988080-NC_008782.1
YP_810902-NC_008528.1
YP_691357-NC_008258.1
NP_893602-NC_005072.1
YP_356123-NC_007498.2
NP_294636-NC_001263.1
YP_478633-NC_007776.1
NP_623839-NC_003869.1
NP_346388-NC_003028.3
YP_821166-NC_008532.1
YP_001244062-NC_009486.1
NP_296965-NC_002620.2
YP_405187-NC_007606.1
YP_612229-NC_008044.1
NP_349741-NC_003030.1
YP_804905-NC_008525.1
YP_616532-NC_008048.1
YP_378673-NC_007514.1
NP_938827-NC_002935.2
YP_456657-NC_007716.1
NP_698247-NC_004310.3
YP_988881-NC_008783.1
YP_198477-NC_006833.1
YP_064853-NC_006138.1
NP_628815-NC_003888.3
NP_906707-NC_005090.1
YP_507740-NC_007799.1
YP_581438-NC_007969.1
NP_886567-NC_002927.3
NP_302273-NC_002677.1
YP_001137461-NC_009342.1
YP_389486-NC_007519.1
NP_660395-NC_004061.1
NP_223838-NC_000921.1
YP_001179756-NC_009437.1
YP_644918-NC_008148.1
YP_262657-NC_004129.6
YP_864765-NC_008576.1
YP_551227-NC_007948.1
YP_032349-NC_005955.1
YP_741295-NC_008340.1
YP_335150-NC_007434.1
YP_276713-NC_005773.3
YP_544384-NC_007947.1
NP_220531-NC_000963.1
YP_618515-NC_008054.1
YP_034454-NC_005957.1
YP_926087-NC_008700.1
YP_400539-NC_007604.1
YP_904864-NC_008611.1
NP_290618-NC_002655.2
YP_965889-NC_008751.1
YP_053840-NC_006055.1
NP_239875-NC_002528.1
NP_371066-NC_002758.2
YP_957996-NC_008740.1
NP_826091-NC_003155.4
YP_145951-NC_006510.1
NP_078019-NC_002162.1
YP_001054416-NC_009053.1
YP_169210-NC_006570.2
NP_904700-NC_002950.2
YP_398074-NC_007577.1
YP_162466-NC_006526.1
YP_328123-NC_007429.1
YP_910724-NC_008639.1
YP_604107-NC_008025.1
YP_653526-NC_008150.1
NP_973020-NC_002967.9
YP_001091900-NC_009091.1
YP_848428-NC_008555.1
NP_811646-NC_004663.1
YP_427779-NC_007643.1
YP_072834-NC_006156.1
NP_485634-NC_003272.1
YP_910182-NC_008618.1
YP_314156-NC_007404.1
YP_674377-NC_008254.1
YP_125729-NC_006369.1
NP_790466-NC_004578.1
YP_001111581-NC_009253.1
YP_732330-NC_008321.1
YP_001034188-NC_009009.1
YP_807694-NC_008526.1
YP_892468-NC_008599.1
NP_214331-NC_000918.1
YP_814128-NC_008530.1
YP_131518-NC_006370.1
YP_375847-NC_007512.1
YP_001033243-NC_009004.1
YP_001160741-NC_009380.1
YP_271413-NC_003910.7
YP_994465-NC_008785.1
YP_914555-NC_008686.1
YP_921923-NC_008699.1
NP_953905-NC_002939.4
YP_422503-NC_007626.1
YP_699671-NC_008262.1
YP_524827-NC_007908.1
YP_001255970-NC_009495.1
YP_684152-NC_008209.1
YP_495307-NC_007794.1
YP_001011979-NC_008817.1
YP_679751-NC_008255.1
YP_748842-NC_008345.1
YP_039996-NC_002952.2
NP_829555-NC_003361.3
YP_001101403-NC_009138.1
YP_515237-NC_007899.1
YP_076911-NC_006177.1
YP_722576-NC_008312.1
YP_001210158-NC_009446.1
NP_789029-NC_004551.1
YP_302303-NC_007350.1
YP_972842-NC_008752.1
YP_159176-NC_006513.1
NP_385454-NC_003047.1
NP_219820-NC_000117.1
NP_964352-NC_005362.1
YP_858456-NC_008570.1
YP_302818-NC_007354.1
YP_247162-NC_007109.1
YP_178546-NC_003912.7
YP_317963-NC_007406.1
YP_033439-NC_005956.1
NP_787199-NC_004572.3
YP_499096-NC_007795.1
NP_896706-NC_005070.1
NP_876031-NC_005042.1
YP_001015706-NC_008819.1
YP_877190-NC_008593.1
YP_062874-NC_006087.1
YP_826689-NC_008536.1
YP_208884-NC_002946.2
YP_048350-NC_004547.2
YP_001303617-NC_009615.1
YP_122727-NC_006368.1
YP_396388-NC_007576.1
YP_001225785-NC_009481.1
YP_819285-NC_008531.1
YP_001185272-NC_009438.1
YP_173646-NC_006582.1
NP_709782-NC_004337.1
NP_715864-NC_004347.1
YP_001174938-NC_009436.1
YP_631280-NC_008095.1
YP_453814-NC_007712.1
NP_218681-NC_000919.1
YP_181345-NC_002936.3
NP_267957-NC_002662.1
YP_283541-NC_007298.1
YP_692098-NC_008260.1
YP_944729-NC_008709.1
YP_292209-NC_007335.2
YP_767370-NC_008380.1
YP_001022639-NC_008825.1
NP_866682-NC_005027.1
YP_460340-NC_007759.1
YP_251643-NC_007164.1
YP_001000185-NC_008787.1
YP_265169-NC_007204.1
YP_392869-NC_007575.1
YP_001002443-NC_008789.1
YP_747994-NC_008344.1
YP_508510-NC_007802.1
YP_001289962-NC_009566.1
YP_005430-NC_005835.1
YP_538323-NC_007940.1
YP_974254-NC_008767.1
YP_361127-NC_007503.1
YP_802597-NC_008513.1
YP_588937-NC_007984.1
NP_969761-NC_005363.1
YP_431293-NC_007644.1
NP_927792-NC_005126.1
YP_736250-NC_008322.1
NP_445236-NC_002179.2
YP_101469-NC_006347.1
YP_672052-NC_008253.1
YP_001275620-NC_009523.1
YP_362722-NC_007508.1
NP_878932-NC_002929.2
YP_514375-NC_007880.1
NP_246676-NC_002663.1
NP_734626-NC_004368.1
YP_154737-NC_006512.1
YP_059449-NC_006086.1
YP_000733-NC_005823.1
YP_052605-NC_007530.2
YP_485901-NC_007778.1
YP_755003-NC_008346.1
YP_190825-NC_006677.1
YP_056565-NC_006085.1
YP_627878-NC_008086.1
NP_252960-NC_002516.2
YP_012884-NC_002973.6

## Sheet: rpsB
rpsB NCBI ID (sequences from AMPHORA and NCBI GenBank)
YP_001607772-NC_010159.1
NP_935350-NC_005139.1
YP_001167709-NC_009428.1
YP_001613771-NC_010162.1
YP_594754-NC_008011.1
NP_231891-NC_002505.1
YP_001427673-NC_009749.1
YP_892581-NC_008599.1
YP_243931-NC_007086.1
YP_360607-NC_007503.1
YP_455623-NC_007712.1
NP_270023-NC_002737.1
YP_001651573-NC_010278.1
YP_429889-NC_007644.1
YP_001559780-NC_010001.1
YP_679620-NC_008255.1
YP_001298937-NC_009614.1
YP_001181128-NC_009437.1
YP_010095-NC_002937.3
YP_499765-NC_007795.1
YP_463486-NC_007760.1
YP_745100-NC_008343.1
YP_004484-NC_005835.1
NP_928017-NC_005126.1
YP_001361167-NC_009664.2
YP_001156229-NC_009379.1
YP_001088654-NC_009089.1
YP_001003035-NC_008789.1
NP_539740-NC_003317.1
YP_477761-NC_007776.1
YP_800306-NC_008510.1
NP_764487-NC_004461.1
YP_001248722-NC_009488.1
YP_001291196-NC_009566.1
NP_296435-NC_002620.2
YP_513019-NC_007880.1
YP_617005-NC_008048.1
YP_001320500-NC_009633.1
YP_001646449-NC_010184.1
NP_875217-NC_005042.1
YP_391554-NC_007520.2
YP_046882-NC_005966.1
YP_001406404-NC_009714.1
YP_340535-NC_007481.1
YP_296090-NC_007347.1
YP_576970-NC_007964.1
YP_153979-NC_004842.2
YP_001547719-NC_009972.1
YP_113086-NC_002977.6
YP_001353748-NC_009659.1
YP_001528361-NC_009943.1
NP_924776-NC_005125.1
YP_496647-NC_007794.1
YP_001370574-NC_009667.1
YP_538452-NC_007940.1
YP_186131-NC_002951.2
YP_001667390-NC_010322.1
YP_001276355-NC_009523.1
YP_583587-NC_007973.1
YP_814630-NC_008530.1
YP_095741-NC_002942.5
YP_822190-NC_008536.1
YP_200616-NC_006834.1
NP_820375-NC_002971.3
YP_001033671-NC_009004.1
YP_609693-NC_008027.1
YP_933413-NC_008702.1
YP_001269494-NC_009512.1
YP_001623690-NC_010168.1
YP_301602-NC_007350.1
YP_886856-NC_008596.1
YP_250957-NC_007164.1
NP_692507-NC_004193.1
YP_818670-NC_008531.1
YP_253573-NC_007168.1
YP_001407659-NC_009715.1
YP_127012-NC_006369.1
YP_660829-NC_008228.1
YP_397257-NC_007577.1
YP_001474893-NC_009831.1
NP_897183-NC_005070.1
YP_845900-NC_008554.1
YP_720995-NC_008312.1
NP_894417-NC_005071.1
NP_780141-NC_004556.1
YP_162891-NC_006526.2
NP_300752-NC_002491.1
NP_785578-NC_004567.1
YP_001568860-NC_010003.1
YP_089125-NC_006300.1
YP_001333872-NC_009648.1
YP_155234-NC_006512.1
YP_510248-NC_007802.1
NP_781891-NC_004557.1
YP_001108137-NC_009142.1
YP_411356-NC_007614.1
YP_613205-NC_008044.1
YP_001036118-NC_009009.1
YP_878222-NC_008593.1
YP_001346867-NC_009656.1
YP_001480014-NC_009832.1
YP_303151-NC_007354.1
NP_939854-NC_002935.2
NP_602436-NC_003454.1
YP_001308326-NC_009617.1
YP_797393-NC_008508.1
YP_442551-NC_007651.1
YP_461632-NC_007759.1
NP_302101-NC_002677.1
NP_601231-NC_003450.3
NP_623027-NC_003869.1
YP_001007458-NC_008800.1
YP_001659507-NC_010296.1
YP_291352-NC_007335.2
YP_849872-NC_008555.1
YP_436352-NC_007645.1
YP_394311-NC_007575.1
YP_421861-NC_007626.1
YP_001232459-NC_009483.1
YP_001193961-NC_009441.1
YP_001135391-NC_009338.1
YP_469426-NC_007761.1
YP_001182875-NC_009438.1
YP_706509-NC_008268.1
YP_001621132-NC_010163.1
NP_220479-NC_000963.1
YP_912446-NC_008639.1
YP_001295383-NC_009613.1
YP_001009207-NC_008816.1
NP_970487-NC_005363.1
YP_033451-NC_005956.1
YP_813218-NC_008529.1
YP_001070252-NC_009077.1
NP_713478-NC_004342.2
YP_970181-NC_008752.1
NP_823803-NC_003155.4
YP_369567-NC_007510.1
NP_717240-NC_004347.1
NP_219044-NC_000919.1
YP_001414459-NC_009719.1
YP_753571-NC_008346.1
YP_927016-NC_008700.1
NP_102415-NC_002678.2
YP_175738-NC_006582.1
NP_966310-NC_002978.6
YP_001433976-NC_009767.1
YP_901710-NC_008609.1
YP_604517-NC_008025.1
YP_001600150-NC_010120.1
NP_641757-NC_003919.1
YP_001410742-NC_009718.1
NP_636749-NC_003902.1
NP_812788-NC_004663.1
YP_001119763-NC_009256.1
YP_001113321-NC_009253.1
YP_001631145-NC_010170.1
NP_972946-NC_002967.9
YP_001492965-NC_009881.1
NP_208345-NC_000915.1
YP_067019-NC_006142.1
NP_798697-NC_004603.1
YP_569986-NC_007958.1
YP_528069-NC_007912.1
YP_749961-NC_008345.1
YP_692863-NC_008260.1
YP_001579442-NC_010084.1
YP_988892-NC_008783.1
YP_194132-NC_006814.3
YP_001199346-NC_009442.1
YP_993372-NC_008785.1
NP_961890-NC_002944.2
NP_385601-NC_003047.1
YP_001260966-NC_009511.1
YP_190528-NC_006677.1
YP_342851-NC_007484.1
YP_001663283-NC_010320.1
NP_738525-NC_004369.1
YP_001172064-NC_009434.1
YP_062193-NC_006087.1
YP_314543-NC_007404.1
YP_001357001-NC_009662.1
YP_001524609-NC_009937.1
YP_395876-NC_007576.1
YP_001129982-NC_009337.1
YP_001279463-NC_009524.1
YP_001326817-NC_009636.1
YP_001454720-NC_009792.1
YP_001517738-NC_009925.1
NP_722329-NC_004350.1
YP_001246689-NC_009487.1
YP_001021172-NC_008825.1
NP_228571-NC_000853.1
YP_873300-NC_008578.1
YP_806802-NC_008526.1
YP_001222124-NC_009480.1
YP_284959-NC_007298.1
YP_049138-NC_004547.2
YP_515876-NC_007899.1
YP_730483-NC_008319.1
YP_505002-NC_007797.1
YP_246085-NC_007109.1
YP_457642-NC_007722.1
YP_322578-NC_007413.1
NP_441467-NC_000911.1
YP_917489-NC_008687.1
YP_001209631-NC_009446.1
NP_348412-NC_003030.1
NP_736307-NC_004368.1
NP_952970-NC_002939.4
YP_064890-NC_006138.1
YP_001397722-NC_009707.1
YP_001240455-NC_009485.1
YP_101287-NC_006347.1
YP_001565962-NC_010002.1
YP_001011145-NC_008817.1
YP_789508-NC_008463.1
NP_856559-NC_002945.3
NP_860603-NC_004917.1
YP_172290-NC_006576.1
YP_014276-NC_002973.6
YP_001125222-NC_009328.1
NP_873991-NC_002940.2
NP_389531-NC_000964.3
YP_523245-NC_007908.1
YP_001446413-NC_009783.1
YP_001471015-NC_009828.1
YP_381532-NC_007516.1
YP_001639540-NC_010172.1
YP_545639-NC_007947.1
YP_001649470-NC_010263.1
NP_662660-NC_002932.3
NP_950417-NC_005303.2
YP_673942-NC_008254.1
YP_986819-NC_008782.1
NP_904685-NC_002950.2
YP_198638-NC_006833.1
YP_944277-NC_008709.1
YP_205345-NC_006840.2
YP_387629-NC_007519.1
YP_001603252-NC_010125.1
YP_167211-NC_003911.11
YP_456750-NC_007716.1
YP_532306-NC_007925.1
YP_001306172-NC_009616.1
YP_020604-NC_007530.2
YP_032338-NC_005955.1
NP_243293-NC_002570.2
YP_924432-NC_008699.1
YP_781471-NC_008435.1
YP_056226-NC_006085.1
YP_482662-NC_007777.1
YP_001586552-NC_010102.1
YP_001467386-NC_009802.1
YP_001243771-NC_009486.1
YP_001505521-NC_009921.1
YP_855714-NC_008570.1
NP_841750-NC_004757.1
NP_454823-NC_003198.1
YP_001234818-NC_009484.1
YP_001577647-NC_010080.1
YP_001211802-NC_009454.1
NP_771501-NC_004463.1
YP_001498972-NC_009900.1
YP_830861-NC_008541.1
YP_123997-NC_006368.1
YP_507329-NC_007799.1
YP_001142902-NC_009348.1
YP_953029-NC_008726.1
YP_559325-NC_007951.1
NP_787577-NC_004572.3
YP_810549-NC_008528.1
YP_001394807-NC_009706.1
YP_897890-NC_008601.1
NP_660573-NC_004061.1
YP_804378-NC_008525.1
YP_795482-NC_008497.1
NP_246923-NC_002663.1
YP_633494-NC_008095.1
YP_588957-NC_007984.1
YP_748223-NC_008344.1
YP_444191-NC_007677.1
YP_131104-NC_006370.1
YP_001225052-NC_009481.1
NP_629758-NC_003888.3
NP_346623-NC_003028.3
NP_965302-NC_005362.1
YP_215203-NC_006905.1
YP_959810-NC_008740.1
YP_377255-NC_007513.1
YP_181123-NC_002936.3
YP_001550895-NC_009976.1
YP_001536127-NC_009953.1
YP_268295-NC_003910.7
YP_802711-NC_008513.1
YP_001377496-NC_009675.1
NP_682478-NC_004113.1
YP_001419317-NC_009720.1
NP_777840-NC_004545.1
YP_773942-NC_008390.1
NP_948263-NC_005296.1
NP_791359-NC_004578.1
NP_295236-NC_001263.1
YP_138617-NC_006448.1
YP_219479-NC_004552.2
YP_562562-NC_007954.1
YP_001304813-NC_009615.1
YP_001491818-NC_009879.1
YP_518779-NC_007907.1
YP_709563-NC_008277.1
NP_285863-NC_002655.2
YP_079043-NC_006270.3
NP_420730-NC_002696.2
YP_698987-NC_008262.1
YP_001099635-NC_009138.1
NP_077856-NC_002162.1
YP_401547-NC_007604.1
YP_180372-NC_005295.2
YP_208996-NC_002946.2
YP_001609305-NC_010161.1
YP_981989-NC_008781.1
YP_644172-NC_008148.1
YP_001489476-NC_009850.1
YP_001158170-NC_009380.1
YP_572624-NC_007963.1
YP_475059-NC_007775.1
YP_001175445-NC_009436.1
YP_001000857-NC_008787.1
YP_909644-NC_008618.1
YP_506812-NC_007798.1
YP_001259080-NC_009505.1
YP_001053273-NC_009053.1
YP_976000-NC_008767.1
YP_001043315-NC_009049.1
NP_212257-NC_001318.1
YP_001037431-NC_009012.1
YP_905969-NC_008611.1
YP_258307-NC_004129.6
YP_001357631-NC_009663.1
YP_001653152-NC_010280.1
YP_169362-NC_006570.2
YP_549509-NC_007948.1
YP_001553914-NC_009997.1
YP_234432-NC_007005.1
YP_742697-NC_008340.1
YP_001388127-NC_009698.1
YP_307461-NC_007356.1
YP_001513052-NC_009922.1
YP_120344-NC_006361.1
YP_001201542-NC_009443.1
YP_288737-NC_007333.1
YP_996217-NC_008786.1
YP_001344079-NC_009655.1
YP_318471-NC_007406.1
YP_664128-NC_008229.1
NP_696662-NC_004307.2
NP_906455-NC_005090.1
NP_833546-NC_004722.1
YP_001340136-NC_009654.1
YP_328506-NC_007429.1
YP_486441-NC_007778.1
NP_275089-NC_003112.2
NP_359749-NC_003103.1
NP_880161-NC_002929.2
NP_706114-NC_004337.1
YP_414575-NC_007618.1
YP_075320-NC_006177.1
YP_160440-NC_006513.1
YP_001665215-NC_010321.1
YP_756610-NC_008347.1
NP_871395-NC_004344.2
NP_828920-NC_003361.3
NP_892871-NC_005072.1
YP_001456952-NC_009800.1
NP_901866-NC_005085.1
NP_869529-NC_005027.1
YP_374334-NC_007512.1
YP_715933-NC_008278.1
YP_719300-NC_008309.1
YP_072574-NC_006156.1
YP_819651-NC_008532.1
YP_726523-NC_008313.1
YP_357332-NC_007498.2
YP_053803-NC_006055.1
YP_001375710-NC_009674.1
NP_816049-NC_004668.1
YP_001227530-NC_009482.1
NP_519525-NC_003295.1
YP_001532891-NC_009952.1
YP_760472-NC_008358.1
YP_812007-NC_008527.1
YP_860201-NC_008571.1
YP_346833-NC_007492.2
YP_001188539-NC_009439.1
YP_275978-NC_005773.3
NP_214378-NC_000918.1
YP_001421227-NC_009725.1
YP_001439232-NC_009778.1
YP_001271286-NC_009513.1
YP_379943-NC_007514.1
YP_535403-NC_007929.1
YP_865754-NC_008576.1
YP_426673-NC_007643.1
NP_240060-NC_002528.1
YP_001637138-NC_010175.1
YP_001094760-NC_009092.1
YP_001451251-NC_009785.1
YP_147102-NC_006510.1
YP_682886-NC_008209.1
YP_384211-NC_007517.1
YP_579656-NC_007969.1
YP_001502738-NC_009901.1

## Sheet: dnaG
dnaG NCBI ID (sequences from AMPHORA and NCBI GenBank)
YP_001167049-NC_009428.1
YP_001615089-NC_010162.1
YP_594894-NC_008011.1
YP_892863-NC_008599.1
YP_244952-NC_007086.1
YP_359315-NC_007503.1
YP_453932-NC_007712.1
NP_269000-NC_002737.1
YP_001652495-NC_010278.1
YP_429496-NC_007644.1
YP_001560610-NC_010001.1
YP_677546-NC_008255.1
NP_249268-NC_002516.2
YP_001179689-NC_009437.1
YP_500174-NC_007795.1
NP_358572-NC_003098.1
YP_746106-NC_008343.1
YP_004867-NC_005835.1
YP_640605-NC_008146.1
NP_931178-NC_005126.1
YP_001363089-NC_009664.2
YP_001156476-NC_009379.1
YP_001139044-NC_009342.1
YP_001087955-NC_009089.1
YP_001002678-NC_008789.1
NP_539447-NC_003317.1
YP_477749-NC_007776.1
NP_764804-NC_004461.1
YP_001248714-NC_009488.1
YP_001289947-NC_009566.1
YP_196260-NC_006831.1
NP_296554-NC_002620.2
YP_513749-NC_007880.1
YP_616030-NC_008048.1
YP_001320797-NC_009633.1
YP_001484152-NC_009840.1
YP_001646935-NC_010184.1
NP_875149-NC_005042.1
YP_038351-NC_005957.1
YP_392073-NC_007520.2
YP_047443-NC_005966.1
YP_001407133-NC_009714.1
NP_462125-NC_003197.1
NP_789413-NC_004551.1
YP_338891-NC_007481.1
YP_295110-NC_007347.1
YP_578095-NC_007964.1
YP_153776-NC_004842.2
YP_001542794-NC_009972.1
NP_372086-NC_002758.2
YP_115382-NC_002977.6
YP_001352182-NC_009659.1
YP_001530034-NC_009943.1
YP_365725-NC_007508.1
NP_927029-NC_005125.1
YP_001370231-NC_009667.1
YP_537225-NC_007940.1
YP_001666666-NC_010322.1
YP_001274670-NC_009523.1
YP_584753-NC_007973.1
NP_759618-NC_004459.3
YP_814924-NC_008530.1
YP_096369-NC_002942.5
YP_001091143-NC_009091.1
YP_202767-NC_006834.1
YP_372960-NC_007511.1
NP_820578-NC_002971.3
YP_001031870-NC_009004.1
YP_606186-NC_008027.1
YP_934728-NC_008702.1
YP_001265776-NC_009512.1
YP_001626042-NC_010168.1
YP_179780-NC_003912.7
YP_301284-NC_007350.1
NP_562924-NC_003366.1
NP_646331-NC_003923.1
YP_888754-NC_008596.1
YP_250407-NC_007164.1
NP_692866-NC_004193.1
YP_253269-NC_007168.1
YP_001409225-NC_009715.1
YP_127617-NC_006369.1
YP_660619-NC_008228.1
YP_397356-NC_007577.1
YP_001472812-NC_009831.1
NP_897131-NC_005070.1
YP_845340-NC_008554.1
YP_720639-NC_008312.1
NP_894474-NC_005071.1
NP_779838-NC_004556.1
YP_163357-NC_006526.2
NP_785498-NC_004567.1
YP_966814-NC_008751.1
YP_001567846-NC_010003.1
NP_470828-NC_003212.1
YP_088953-NC_006300.1
YP_001337099-NC_009648.1
YP_156582-NC_006512.1
YP_511391-NC_007802.1
NP_438690-NC_000907.1
NP_782578-NC_004557.1
YP_001103753-NC_009142.1
YP_991114-NC_008784.1
YP_412744-NC_007614.1
YP_614136-NC_008044.1
YP_001034803-NC_009009.1
YP_878547-NC_008593.1
YP_001346115-NC_009656.1
YP_001480521-NC_009832.1
YP_302956-NC_007354.1
NP_940037-NC_002935.2
NP_604216-NC_003454.1
YP_001307992-NC_009617.1
YP_797992-NC_008508.1
YP_001251108-NC_009494.2
YP_001654-NC_005823.1
YP_001483114-NC_009839.1
YP_462227-NC_007759.1
NP_301629-NC_002677.1
NP_601468-NC_003450.3
NP_623346-NC_003869.1
YP_001007838-NC_008800.1
YP_001659499-NC_010296.1
YP_291466-NC_007335.2
YP_001292476-NC_009567.1
YP_849667-NC_008555.1
YP_437345-NC_007645.1
YP_392539-NC_007575.1
YP_420061-NC_007626.1
YP_001232765-NC_009483.1
YP_001194141-NC_009441.1
YP_001133987-NC_009338.1
YP_470448-NC_007761.1
YP_001182632-NC_009438.1
YP_438820-NC_007650.1
YP_701196-NC_008268.1
NP_220313-NC_000117.1
YP_001620931-NC_010163.1
NP_221207-NC_000963.1
YP_911082-NC_008639.1
YP_001009312-NC_008816.1
NP_967246-NC_005363.1
YP_033920-NC_005956.1
YP_813136-NC_008529.1
YP_001071722-NC_009077.1
YP_969772-NC_008752.1
NP_222732-NC_000921.1
NP_826853-NC_003155.4
NP_716908-NC_004347.1
NP_218933-NC_000919.1
YP_001413587-NC_009719.1
YP_754182-NC_008346.1
YP_926701-NC_008700.1
YP_041035-NC_002952.2
NP_103806-NC_002678.2
NP_980667-NC_003909.8
YP_175185-NC_006582.1
NP_966143-NC_002978.6
YP_001430407-NC_009767.1
YP_902703-NC_008609.1
YP_605374-NC_008025.1
YP_001599570-NC_010120.1
YP_264543-NC_007204.1
NP_644182-NC_003919.1
NP_885041-NC_002928.3
YP_001409954-NC_009718.1
NP_812843-NC_004663.1
YP_001113798-NC_009253.1
YP_001630643-NC_010170.1
NP_971951-NC_002967.9
YP_001494065-NC_009881.1
NP_206814-NC_000915.1
YP_067784-NC_006142.1
NP_796784-NC_004603.1
YP_571093-NC_007958.1
YP_526191-NC_007912.1
YP_751673-NC_008345.1
YP_693782-NC_008260.1
YP_739030-NC_008322.1
YP_989246-NC_008783.1
YP_409268-NC_007613.1
YP_194064-NC_006814.3
YP_001198795-NC_009442.1
NP_961064-NC_002944.2
NP_386424-NC_003047.1
YP_001260938-NC_009511.1
YP_190748-NC_006677.1
YP_342116-NC_007484.1
YP_001662941-NC_010320.1
NP_738779-NC_004369.1
YP_001171260-NC_009434.1
YP_837515-NC_008543.1
YP_061854-NC_006087.1
YP_316145-NC_007404.1
YP_001355683-NC_009662.1
YP_001526558-NC_009937.1
YP_395493-NC_007576.1
YP_001130893-NC_009337.1
YP_001573338-NC_010067.1
YP_001280465-NC_009524.1
YP_001327894-NC_009636.1
YP_001455957-NC_009792.1
YP_552524-NC_007952.1
YP_596385-NC_008021.1
YP_619120-NC_008054.1
YP_001423815-NC_009727.1
YP_001516884-NC_009925.1
NP_721231-NC_004350.1
YP_001246989-NC_009487.1
YP_001021680-NC_008825.1
NP_229251-NC_000853.1
YP_872565-NC_008578.1
YP_806720-NC_008526.1
YP_001222328-NC_009480.1
YP_283754-NC_007298.1
YP_048796-NC_004547.2
YP_515103-NC_007899.1
YP_653053-NC_008150.1
YP_730818-NC_008319.1
YP_505162-NC_007797.1
YP_247374-NC_007109.1
YP_458023-NC_007722.1
NP_441549-NC_000911.1
YP_324290-NC_007413.1
YP_917835-NC_008687.1
YP_141835-NC_006449.1
YP_947261-NC_008711.1
YP_001209966-NC_009446.1
YP_735035-NC_008321.1
NP_347930-NC_003030.1
NP_735934-NC_004368.1
NP_954131-NC_002939.4
YP_064528-NC_006138.1
YP_001398915-NC_009707.1
YP_001242572-NC_009485.1
YP_152225-NC_006511.1
YP_101223-NC_006347.1
YP_001566058-NC_010002.1
YP_001011336-NC_008817.1
YP_330070-NC_007432.1
NP_860730-NC_004917.1
YP_170971-NC_006576.1
YP_014072-NC_002973.6
YP_001126510-NC_009328.1
NP_873220-NC_002940.2
YP_624336-NC_008061.1
NP_390400-NC_000964.3
YP_523458-NC_007908.1
YP_001444076-NC_009783.1
YP_001471592-NC_009828.1
YP_381485-NC_007516.1
YP_001638096-NC_010172.1
YP_546431-NC_007947.1
YP_001049533-NC_009052.1
NP_950879-NC_005303.2
NP_662471-NC_002932.3
YP_674025-NC_008254.1
YP_987338-NC_008782.1
NP_905913-NC_002950.2
YP_198027-NC_006833.1
YP_941776-NC_008709.1
YP_388545-NC_007519.1
YP_001603567-NC_010125.1
YP_166987-NC_003911.11
YP_456304-NC_007716.1
YP_530859-NC_007925.1
YP_001306276-NC_009616.1
NP_464980-NC_003210.1
NP_698476-NC_004310.3
YP_021161-NC_007530.2
YP_032519-NC_005955.1
YP_626753-NC_008086.1
YP_881262-NC_008595.1
NP_242241-NC_002570.2
YP_779990-NC_008435.1
YP_055668-NC_006085.1
YP_001466239-NC_009802.1
YP_001244932-NC_009486.1
YP_001506470-NC_009921.1
YP_855377-NC_008570.1
YP_001392216-NC_009699.1
NP_840322-NC_004757.1
NP_457601-NC_003198.1
YP_001233999-NC_009484.1
YP_001577601-NC_010080.1
YP_001211456-NC_009454.1
NP_773990-NC_004463.1
YP_001499853-NC_009900.1
YP_830832-NC_008541.1
YP_124620-NC_006368.1
YP_507559-NC_007799.1
YP_001143178-NC_009348.1
YP_954601-NC_008726.1
YP_810569-NC_008528.1
YP_001394340-NC_009706.1
YP_898556-NC_008601.1
NP_660413-NC_004061.1
YP_804597-NC_008525.1
YP_001116708-NC_009255.1
YP_794929-NC_008497.1
NP_246177-NC_002663.1
YP_633356-NC_008095.1
YP_111762-NC_006351.1
YP_589042-NC_007984.1
YP_746548-NC_008344.1
YP_445102-NC_007677.1
YP_128664-NC_006370.1
YP_001487483-NC_009848.1
YP_001224796-NC_009481.1
NP_626710-NC_003888.3
NP_345545-NC_003028.3
NP_485366-NC_003272.1
NP_965172-NC_005362.1
YP_281962-NC_007297.1
YP_957944-NC_008740.1
YP_377303-NC_007513.1
YP_181296-NC_002936.3
YP_001538586-NC_009953.1
YP_001550590-NC_009976.1
YP_270984-NC_003910.7
YP_598263-NC_008022.1
YP_802609-NC_008513.1
YP_001377957-NC_009675.1
NP_933355-NC_005139.1
NP_682107-NC_004113.1
YP_001416145-NC_009720.1
NP_777687-NC_004545.1
YP_043619-NC_002953.3
NP_946638-NC_005296.1
NP_790385-NC_004578.1
NP_294324-NC_001263.1
NP_297720-NC_002488.3
YP_139908-NC_006448.1
YP_220187-NC_004552.2
YP_563835-NC_007954.1
YP_001492799-NC_009879.1
YP_519281-NC_007907.1
NP_664322-NC_004070.1
YP_710159-NC_008277.1
NP_289641-NC_002655.2
NP_802598-NC_004606.1
YP_079859-NC_006270.3
NP_421843-NC_002696.2
YP_699285-NC_008262.1
YP_001098787-NC_009138.1
NP_078331-NC_002162.1
NP_742555-NC_002947.3
YP_353472-NC_007493.1
YP_180195-NC_005295.2
YP_208093-NC_002946.2
YP_001609952-NC_010161.1
YP_981840-NC_008781.1
YP_644276-NC_008148.1
YP_001490529-NC_009850.1
YP_001160234-NC_009380.1
YP_475719-NC_007775.1
YP_573031-NC_007963.1
YP_001178182-NC_009436.1
YP_001001281-NC_008787.1
YP_909361-NC_008618.1
YP_506825-NC_007798.1
YP_001054163-NC_009053.1
YP_975451-NC_008767.1
YP_059934-NC_006086.1
YP_696688-NC_008261.1
YP_001043925-NC_009049.1
NP_212844-NC_001318.1
YP_001037323-NC_009012.1
YP_905456-NC_008611.1
YP_262721-NC_004129.6
YP_001359553-NC_009663.1
YP_001653265-NC_010280.1
YP_170019-NC_006570.2
YP_549908-NC_007948.1
YP_001553657-NC_009997.1
YP_237708-NC_007005.1
NP_607001-NC_003485.1
YP_743347-NC_008340.1
YP_001388668-NC_009698.1
YP_307631-NC_007356.1
YP_001017600-NC_008820.1
YP_001512819-NC_009922.1
YP_117679-NC_006361.1
YP_001201000-NC_009443.1
YP_542481-NC_007946.1
YP_288927-NC_007333.1
YP_994904-NC_008786.1
NP_445456-NC_002179.2
YP_001213990-NC_009455.1
YP_001344029-NC_009655.1
YP_001365403-NC_009665.1
YP_319046-NC_007406.1
YP_416906-NC_007622.1
NP_696316-NC_004307.2
YP_768988-NC_008380.1
NP_908011-NC_005090.1
NP_834002-NC_004722.1
YP_001339908-NC_009654.1
YP_328622-NC_007429.1
YP_487735-NC_007778.1
NP_274544-NC_003112.2
NP_360967-NC_003103.1
NP_880833-NC_002929.2
YP_001288298-NC_009565.1
YP_414867-NC_007618.1
YP_074416-NC_006177.1
YP_159501-NC_006513.1
YP_001664734-NC_010321.1
YP_757360-NC_008347.1
NP_871472-NC_004344.2
NP_266708-NC_002662.1
NP_829691-NC_003361.3
NP_893057-NC_005072.1
YP_001459860-NC_009800.1
YP_775145-NC_008391.1
NP_903433-NC_005085.1
NP_867196-NC_005027.1
YP_375486-NC_007512.1
YP_712256-NC_008278.1
YP_719448-NC_008309.1
YP_001584777-NC_010086.1
YP_073151-NC_006156.1
YP_727173-NC_008313.1
YP_358085-NC_007498.2
YP_053510-NC_006055.1
YP_001376242-NC_009674.1
NP_815240-NC_004668.1
YP_001227575-NC_009482.1
NP_520337-NC_003295.1
YP_001533599-NC_009952.1
YP_761567-NC_008358.1
YP_808567-NC_008527.1
YP_862806-NC_008571.1
YP_350876-NC_007492.2
YP_001189506-NC_009439.1
YP_272919-NC_005773.3
YP_001014763-NC_008819.1
NP_214030-NC_000918.1
YP_001203485-NC_009445.1
YP_001216018-NC_009457.1
YP_001421943-NC_009725.1
YP_001436490-NC_009778.1
YP_001271343-NC_009513.1
YP_378864-NC_007514.1
YP_535803-NC_007929.1
YP_864731-NC_008576.1
YP_427967-NC_007643.1
NP_239893-NC_002528.1
YP_001636502-NC_010175.1
YP_001093127-NC_009092.1
YP_001450556-NC_009785.1
YP_148336-NC_006510.1
YP_682097-NC_008209.1
YP_383362-NC_007517.1
YP_580390-NC_007969.1
YP_001500821-NC_009901.1

## Sheet: lolC
lolC UniProt ID (protein sequence)	lolC EMBL ID (DNA sequence)
O66645	AAC06608.1
O67524	AAC07492.1
P44250	AAC23198.1
O83928	AAC65917.1
O83929	AAC65918.1
Q9WYI6	AAD35438.1
P57062	AAF41616.1
Q9PEF2	AAF83886.1
Q9KRS0	AAF94720.1
Q9KQW5	AAF95030.1
Q9HZL6	AAG06376.1
Q9HVJ3	AAG07981.1
Q9EYM3	AAG34708.1
Q97RL7	AAK74924.1
Q97M78	AAK78301.1
Q97D97	AAK81506.1
Q97D96	AAK81507.1
Q7CYG7	AAK87586.2
Q8DQF7	AAK99499.1
Q92GP6	AAL03614.1
Q8YGL9	AAL52320.1
Q8RFV1	AAL94777.1
Q8RF88	AAL95024.1
Q8P1F8	AAL97549.1
Q8NZ75	AAL98552.1
Q8RCZ6	AAM23554.1
Q8RAL5	AAM24428.1
Q8PKT1	AAM36938.1
Q8KCR3	AAM72579.1
Q8KCR2	AAM72580.1
Q8K7Y0	AAM79172.1
Q8G196	AAN29752.1
Q8EEV6	AAN55297.1
Q8EEV4	AAN55299.1
Q8DUP0	AAN58579.1
Q88KY5	AAN67767.1
Q88KY3	AAN67769.1
Q8GPH9	AAN71839.1
Q8D5B7	AAO07915.1
Q87EF5	AAO28236.1
Q898G6	AAO35115.1
Q884I4	AAO55626.1
Q884I2	AAO55628.1
Q8A8F2	AAO76322.1
Q8A4V2	AAO77602.1
Q8A4V1	AAO77603.1
Q834I0	AAO81450.1
Q82ZR3	AAO82672.1
Q83CV1	AAO90522.1
Q83AS2	AAO91301.1
Q81HJ3	AAP07805.1
Q815B3	AAP12117.1
Q81K44	AAP29141.2
Q7VF23	AAP78453.1
Q7VC20	AAP99966.1
Q7NTT9	AAQ60632.1
Q7NPU6	AAQ62055.2
Q7MXC3	AAQ65501.1
Q7MU83	AAQ66683.1
Q74FD2	AAR34007.1
Q74DH6	AAR34716.1
Q74AT1	AAR35646.1
Q6SHN3	AAR37588.1
Q6SF38	AAR38384.1
Q73LL2	AAS12365.1
Q73KD5	AAS12802.1
Q73FU4	AAS14875.1
Q73D26	AAS39819.1
Q72XK4	AAS44272.1
Q72JW9	AAS80997.1
Q729H6	AAS96848.1
Q723Q9	AAT03202.1
Q6HN20	AAT59122.1
Q6HB32	AAT62599.1
Q68W39	AAU04153.1
Q630Z7	AAU15329.1
Q63FL5	AAU19547.1
Q65K66	AAU23190.1
Q65FX3	AAU24679.1
Q5ZT77	AAU28350.1
Q5ZRG0	AAU28968.1
Q604C2	AAU91275.1
Q5QU33	AAV82354.1
Q5NQC2	AAV89083.1
Q5LUD1	AAV94423.1
Q5HS23	AAW53415.1
Q5FUV2	AAW59875.1
Q5GSF3	AAW71071.1
Q5H0G2	AAW75559.1
Q5E5U5	AAW85601.1
Q5E5N8	AAW85658.1
Q5E0B4	AAW87532.1
Q5E0B2	AAW87534.1
Q5DZJ0	AAW87806.1
Q4QKR5	AAX88382.1
Q4QKQ8	AAX88389.1
Q4ZV74	AAY36948.1
Q4ZV72	AAY36950.1
Q4UMZ6	AAY61062.1
Q4KFA3	AAY91248.1
Q4KFA1	AAY91250.1
Q4KCI1	AAY92218.1
Q4FTM4	AAZ18634.1
Q47YG7	AAZ25386.1
Q47YG9	AAZ26728.1
Q48KI5	AAZ34041.1
Q48KI3	AAZ35245.1
Q47GV7	AAZ45924.1
Q47C65	AAZ47566.1
Q47AD9	AAZ48192.1
Q47AD6	AAZ48195.1
Q478T7	AAZ48644.1
Q9A0C3	AAZ51264.1
Q99XU4	AAZ52344.1
Q46L42	AAZ57786.1
Q473H9	AAZ60454.1
Q46NT2	AAZ65202.1
Q3SJ05	AAZ97365.1
Q3SI19	AAZ97714.1
Q3SRG7	ABA05124.1
Q3M964	ABA22472.1
Q3M961	ABA22475.1
Q3J920	ABA58676.1
Q3J7S4	ABA59122.1
Q3K9G0	ABA75594.1
Q3K9F8	ABA75596.1
Q3IZT0	ABA79954.1
Q3IWV7	ABA80977.1
Q3A7W4	ABA87528.1
Q39ZS5	ABA87529.1
Q3A7L7	ABA87627.1
Q3A6D3	ABA88074.1
Q3A559	ABA88498.1
Q3A1Z5	ABA89612.1
Q3A1Z4	ABA89613.1
Q39P77	ABB05739.1
Q39EV2	ABB09014.1
Q39A90	ABB10621.1
Q3AFX2	ABB13745.1
Q3A9Y6	ABB14341.1
Q3B386	ABB24195.1
Q3B385	ABB24196.1
Q3AY01	ABB26026.1
Q3ARX3	ABB28252.1
Q3ARX2	ABB28253.1
Q39VD7	ABB31787.1
Q39T40	ABB32584.1
Q39R73	ABB33251.1
Q3AJP1	ABB35191.1
Q312K9	ABB38137.1
Q312H9	ABB38167.1
Q31IJ3	ABB41030.1
Q31GF6	ABB41767.1
Q30NW4	ABB45317.1
Q31AZ8	ABB49947.1
Q2YAG5	ABB74256.1
Q2YAG4	ABB74257.1
Q2Y623	ABB75798.1
Q2RG01	ABC20638.1
Q2RU17	ABC22378.1
Q2RQP9	ABC23546.1
Q2SMJ4	ABC28130.1
Q2SMJ3	ABC28131.1
Q2SJK1	ABC29173.1
Q2SXD2	ABC37397.1
Q2RYP0	ABC43747.1
Q2RYN9	ABC46241.1
Q2N9Z7	ABC63494.1
Q2LU96	ABC77656.1
Q2LVM1	ABC78131.1
Q2LWC2	ABC78383.1
Q2IP94	ABC80629.1
Q2IDT5	ABC82740.1
Q2IH62	ABC83920.1
Q2IH61	ABC83921.1
Q2K9R3	ABC90423.1
Q2K8H6	ABC90860.1
Q2JU43	ABC99781.1
Q2JH57	ABD03810.1
Q2IWV9	ABD07301.1
Q2IT85	ABD08575.1
Q2JGK4	ABD09588.1
Q2G7G8	ABD26205.1
Q28M29	ABD56233.1
Q21TK7	ABD70896.1
Q21TG2	ABD70941.1
Q20K01	ABD75771.1
Q21JR0	ABD81069.1
Q21ID7	ABD81542.1
Q216U2	ABD87594.1
Q215F7	ABD87979.1
Q1WS67	ABE00262.1
Q13X00	ABE31389.1
Q135Z7	ABE40092.1
Q12ES4	ABE42968.1
Q1GZH5	ABE50362.1
Q1QX73	ABE58935.1
Q1QPT4	ABE61763.1
Q1QLA9	ABE62988.1
Q1QCN3	ABE74570.1
Q1LPK0	ABF07926.1
Q1LMF3	ABF08673.1
Q1JJQ5	ABF32918.1
Q1JHG6	ABF33770.1
Q1IYL3	ABF45671.1
Q1GTY1	ABF52891.1
Q1GFI7	ABF64579.1
Q1BQH9	ABF78126.1
Q1BHS7	ABF80828.1
Q1CYJ6	ABF86478.1
Q1D4P7	ABF87999.1
Q1D4S6	ABF90023.1
Q1DG32	ABF90302.1
Q1DG33	ABF91382.1
Q1D4S5	ABF92077.1
Q1C6Q9	ABG13863.1
Q168E4	ABG31649.1
Q15S52	ABG41286.1
Q11JI7	ABG62438.1
Q0TQ63	ABG84166.1
Q0TRU3	ABG84952.1
Q0HJG1	ABI38806.1
Q0HJF9	ABI38808.1
Q0HVQ1	ABI42804.1
Q0HVP9	ABI42806.1
Q0IAA0	ABI46701.1
Q0A8P8	ABI56789.1
Q0A6P7	ABI57490.1
Q0AGD9	ABI59593.1
Q0AGD8	ABI59594.1
Q0AEJ7	ABI60235.1
Q0AD83	ABI60699.1
Q0BSM1	ABI62181.1
Q0APW9	ABI65668.1
Q0ALE9	ABI66894.1
Q0AYE6	ABI68258.1
Q0AU57	ABI69747.1
Q083A3	ABI71662.1
Q080S5	ABI72240.1
Q080S3	ABI72242.1
Q0BN76	ABI82458.1
Q0BDR6	ABI87707.1
Q07NK1	ABJ06483.1
Q02PE9	ABJ12224.1
Q02G84	ABJ13971.1
Q03UK2	ABJ63120.1
Q033L9	ABJ71603.1
A0LH74	ABK16776.1
A0LPR1	ABK19413.1
A0KJT5	ABK35816.1
A0L6F8	ABK43551.1
A0KXJ5	ABK48514.1
A0LUW4	ABK53224.1
A0PYZ8	ABK60376.1
A0Q2H4	ABK62020.1
A0RA60	ABK84103.1
A0RL43	ABK87936.1
A0R7M5	ABL01235.1
P74738	BAA18858.1
O52971	BAA24813.1
Q9K885	BAB06840.1
Q9K6Q4	BAB07393.1
Q98KS6	BAB48738.1
Q98KN3	BAB48781.1
Q8YZL1	BAB72404.1
Q8YZK5	BAB72410.1
Q8YWT8	BAB77872.1
Q8XK63	BAB81246.1
Q8DJ46	BAC08935.1
Q8ETU2	BAC12119.1
Q89KM9	BAC50141.1
Q89JH9	BAC50569.1
Q89EU2	BAC52245.1
Q87R21	BAC59240.1
Q87R19	BAC59242.1
Q87N79	BAC60259.1
Q87N78	BAC60260.1
Q87K81	BAC61360.1
Q87IP7	BAC61902.1
Q7NNR5	BAC88286.1
Q7NNB8	BAC88434.1
Q7NNB7	BAC88435.1
Q7NMJ1	BAC88715.1
Q7MJ00	BAC95127.1
Q7MC89	BAC97524.1
Q67RV1	BAD39592.1
Q67QT1	BAD39962.1
Q67NF0	BAD40793.1
Q64YW8	BAD47308.1
Q64YW7	BAD47309.1
Q64V60	BAD48618.1
Q5WEI5	BAD65225.1
Q5N256	BAD79614.1
Q2W449	BAE51376.1
Q2P3E0	BAE68937.1
Q2NU22	BAE74353.1
Q250G7	BAE82325.1
Q24V18	BAE84124.1
Q24R98	BAE85444.1
Q24QA9	BAE85783.1
Q9ZCM5	CAA15135.1
O31712	CAB13310.1
O35005	CAB15019.1
P46324	CAB15317.3
Q92QN1	CAC45866.1
Q92F72	CAC95467.1
Q92EN9	CAC95652.1
Q8YAD6	CAC98410.1
Q8Y0C7	CAD14819.1
Q8RKC0	CAD27717.1
Q8KNQ9	CAD30167.1
Q8E4H2	CAD47088.1
Q7UST5	CAD73708.1
Q7UQ59	CAD74846.1
Q7UPF1	CAD75111.1
Q82W70	CAD84736.1
Q82W69	CAD84737.1
Q82VL8	CAD84968.1
Q82TI7	CAD85811.1
Q7U0X0	CAD93874.1
Q7WYT5	CAD97587.1
Q7U6N9	CAE07814.1
Q7N3R8	CAE15021.1
Q7N3A7	CAE15186.1
Q7V1G0	CAE19372.1
Q7V7R0	CAE20853.1
Q6N5P7	CAE28368.1
Q7WK41	CAE32794.1
Q7W8T1	CAE37350.1
Q7VZ32	CAE41405.1
Q6NJC3	CAE48995.1
Q8NLE9	CAF18933.1
Q6FZX4	CAF26073.1
Q6G3A5	CAF27676.1
Q6LUF5	CAG19070.1
Q6LPK3	CAG20773.1
Q6LPK1	CAG20775.1
Q6LKD7	CAG22243.1
Q6LI83	CAG22997.1
Q6LI82	CAG22998.1
Q6AMR8	CAG36357.1
Q6GCS7	CAG41942.1
Q6D663	CAG74728.1
Q5LHW6	CAH06264.1
Q5X2Z7	CAH13391.1
Q5X0V7	CAH14142.1
Q5WUF7	CAH16451.1
Q5WSM9	CAH17093.1
Q669P4	CAH21678.1
Q5P2N6	CAI08428.1
Q5P2N5	CAI08429.1
Q5NZT7	CAI09427.1
Q5HC90	CAI26576.1
Q5FF61	CAI27531.1
Q3IJL1	CAI87865.1
Q2YNE2	CAJ10799.1
Q3BTD4	CAJ23925.1
Q2L220	CAJ49135.1
Q1MPJ7	CAJ55080.1
Q0RBU0	CAJ65090.1
Q18C46	CAJ68392.1
Q0KCF7	CAJ92314.1
Q0JZA1	CAJ96923.1
Q1MIJ5	CAK07215.1
Q1MGR3	CAK07856.1
Q1I7F5	CAK16427.1
Q1I7F3	CAK16429.1
A0AF00	CAK19582.1
A0AFJ5	CAK19777.1
Q0VQQ1	CAL16497.1
Q7CJ05	CAL20273.1
A0LXU0	CAL65185.1
A0LXU1	CAL65186.1
A0M0E1	CAL66086.1
A0M5K8	CAL67903.1
P57061	CAM08570.1
Q7P2H9	EAA23783.1
Q7P7G7	EAA24787.1
Q7P9J5	EAA26196.1
Q4ERN3	EAL06370.1
Q4EI81	EAL09532.1
Q4EME5	EAL10954.1
Q4MIG2	EAL11980.1
Q4MV88	EAL15936.1
Q4MWR1	EAL16428.1
Q4MWL0	EAL16479.1
Q4BZS0	EAM49402.1
Q40K06	EAM85952.1
Q3R6L7	EAO32904.1
Q3EV07	EAO55156.1
Q3EYK8	EAO56408.1
Q3DV53	EAO63413.1
Q3DBT3	EAO72373.1
Q2BZ26	EAR54016.1
Q2BZ24	EAR54018.1
Q2BZD6	EAR54135.1
Q2BNN2	EAR62140.1
Q26DW7	EAS19661.1
Q26HM0	EAS20496.1
Q1Z1E7	EAS42394.1
Q1Z1E5	EAS42396.1
Q1Z324	EAS42965.1
Q1Z686	EAS43958.1
Q1Z6G0	EAS44187.1
Q1YN86	EAS51145.1
Q1ZQN8	EAS64259.1
Q1ZQN6	EAS64261.1
Q1ZUP0	EAS66370.1
Q1VRZ5	EAS70646.1
Q1VRZ4	EAS70647.1
Q1V722	EAS75163.1
Q1V721	EAS75164.1
Q1VA50	EAS76177.1
Q1VA48	EAS76179.1
Q1VGD7	EAS78057.1
Q1NJB2	EAT01790.1
Q1NLF3	EAT02530.1
Q1NLS4	EAT02650.1
Q1NAZ2	EAT08076.1
Q1N4W9	EAT13309.1
Q1JVY0	EAT14386.1
Q1JWK7	EAT14672.1
Q1JYM5	EAT15390.1
Q1K130	EAT16178.1
Q0YQS2	EAT58653.1
Q0YQS1	EAT58654.1
Q0FZ81	EAU40397.1
Q0FRX0	EAU46989.1
Q0FEK3	EAU53336.1
Q0EXT8	EAU54114.1
Q0EXT7	EAU54115.1
Q0F0W0	EAU55431.1
Q0F2L1	EAU55539.1
Q092Q9	EAU66706.1
Q09A54	EAU68598.1
Q09A53	EAU68611.1
Q09AX3	EAU68870.1
Q09AX1	EAU68885.1
Q067G4	EAU71663.1
Q05T28	EAU73775.1
A0NV19	EAV43286.1
A0NT70	EAV44152.1

## Sheet: 16S-large_set
16S RDP ID
S000001126
S000001622
S000001704
S000002314
S000002352
S000003514
S000004024
S000004268
S000005532
S000006979
S000008023
S000008814
S000010358
S000013701
S000013995
S000014216
S000019320
S000020526
S000021184
S000021505
S000022658
S000087730
S000088215
S000088643
S000115293
S000127945
S000128478
S000130242
S000130514
S000131229
S000139289
S000141701
S000260077
S000260202
S000260570
S000260781
S000277024
S000324392
S000368472
S000381745
S000382127
S000382866
S000382905
S000383173
S000387361
S000387364
S000389024
S000390777
S000390937
S000392070
S000394232
S000394234
S000395077
S000395078
S000397238
S000398983
S000400845
S000400850
S000400852
S000406436
S000413823
S000414117
S000414120
S000414465
S000414470
S000414479
S000414480
S000414608
S000414609
S000414619
S000416814
S000420024
S000421498
S000424696
S000427779
S000428252
S000429408
S000429465
S000434907
S000436011
S000436012
S000436014
S000436016
S000436018
S000436094
S000436096
S000436454
S000437154
S000437368
S000437764
S000438477
S000438884
S000451793
S000451794
S000460661
S000462238
S000462273
S000478276
S000528932
S000530402
S000539267
S000539465
S000539659
S000541025
S000543947
S000546342
S000548485
S000577392
S000577393
S000591184
S000591691
S000593582
S000622829
S000624891
S000624895
S000627074
S000628237
S000628243
S000628244
S000649818
S000650586
S000650592
S000650604
S000721106
S000721112
S000727744
S000727759
S000734936
S000751629
S000751630
S000768314
S000768322
S000768475
S000768588
S000768590
S000768594
S000769402
S000776208
S000776650
S000804233
S000858358
S000859891
S000859950
S000901479
S000925450
S000927687
S000964265
S000964306
S000965399
S000979118
S000994710
S001014726
S001043956
S001093529
S001093530
S001095877
S001100366
S001152511
S001168700
S001168715
S001198050
S001239095
S001239096
S001239099
S001353231
S001796272
S000004442
S000006845
S000008119
S000008840
S000009627
S000013667
S000014675
S000016038
S000018370
S000019476
S000020058
S000087816
S000088646
S000088647
S000089035
S000089036
S000090292
S000090293
S000090756
S000090759
S000090760
S000134623
S000147205
S000148413
S000254630
S000360391
S000360393
S000380155
S000390716
S000392241
S000392244
S000399513
S000399524
S000399529
S000399531
S000399532
S000406438
S000406443
S000406444
S000407140
S000407143
S000407969
S000412462
S000414605
S000414617
S000414624
S000414720
S000414721
S000425254
S000434595
S000434672
S000436017
S000436020
S000436472
S000437743
S000438515
S000445104
S000445106
S000445108
S000459001
S000459002
S000464468
S000469520
S000482278
S000503802
S000530511
S000540374
S000546612
S000548483
S000587664
S000587667
S000587669
S000607268
S000607439
S000627490
S000628008
S000628741
S000650587
S000650588
S000650591
S000653168
S000701704
S000711000
S000721595
S000768321
S000870905
S000891445
S000891450
S000891455
S000891467
S000903366
S000927675
S000943437
S000966673
S000979870
S000979875
S000979879
S000994689
S001014070
S001014091
S001044497
S001044498
S001044621
S001045747
S001045754
S001045755
S001045995
S001045997
S001046000
S001046001
S001046002
S001046011
S001046020
S001046021
S001046029
S001046033
S001046036
S001046042
S001046043
S001046044
S001046048
S001046053
S001046067
S001046078
S001046080
S001046081
S001046082
S001046085
S001046087
S001094749
S001153866
S001153868
S001168872
S001239919
S001239920
S001241269
S001293684
S001330368
S001330422
S001417722
S001548756
S001548760
S001548762
S001548765
S001548768
S001548770
S001548772
S001548775
S001549427
S001572551
S001572578
S001587408
S001587411
S001587427
S001588557
S001589482
S001602625
S001743246
S001745172
S001745585
S001872156
S001872157
S001872159
S001872164
S001872171
S001872414
S001873784
S001874825
S001910592
S002032692
S002033250
S002033262
S002033266
S002033270
S002033274
S002033275
S002033280
S002033283
S002034984
S002034992
S002035496
S002150905
S002157104
S002157122
S002157125
S002157128
S002165118
S002165119
S002165120
S002165121
S002165154
S002166827
S002166830
S002166834
S002167317
S002167341
S002167711
S000014457
S000343735
S000343774
S000343992
S000343994
S000344019
S000344163
S000352852
S000464948
S000491133
S000491192
S000491218
S000517515
S000518959
S000519297
S000522192
S000523664
S000525214
S000525688
S000525892
S000526361
S000526852
S000526882
S000527249
S000527344
S000527345
S000527951
S000527974
S000566773
S000566778
S000626768
S000626771
S000627390
S000627401
S000631438
S000631535
S000637786
S000638168
S000650388
S000650391
S000650463
S000667716
S000667867
S000726899
S000727019
S000727036
S000727141
S000727203
S000727266
S000739305
S000742145
S000744998
S000764288
S000779478
S000779493
S000779623
S000779807
S000779927
S000780177
S000781884
S000781911
S000782048
S000782701
S000783039
S000783547
S000783600
S000783652
S000783800
S000783829
S000783914
S000784207
S000784249
S000784335
S000784566
S000785204
S000785386
S000786069
S000786112
S000786215
S000786725
S000786992
S000787075
S000787150
S000787503
S000787592
S000787825
S000789628
S000790798
S000790870
S000791249
S000791312
S000791600
S000791643
S000791682
S000791738
S000791803
S000792218
S000793171
S000793738
S000794184
S000794210
S000794587
S000794722
S000794724
S000794736
S000794749
S000794983
S000795202
S000795256
S000795277
S000795573
S000795678
S000795688
S000795767
S000795889
S000796413
S000796618
S000796713
S000796759
S000797560
S000811400
S000811992
S000812376
S000812412
S000812439
S000812482
S000812676
S000813216
S000813384
S000813416
S000813440
S000813539
S000813803
S000813820
S000813823
S000813951
S000814482
S000814533
S000814657
S000814769
S000814867
S000814895
S000815047
S000815082
S000815183
S000815250
S000815324
S000815383
S000815666
S000815681
S000815698
S000816188
S000816220
S000816298
S000816399
S000816525
S000816534
S000816571
S000816588
S000816669
S000816682
S000816729
S000816735
S000816773
S000816808
S000816828
S000816865
S000816949
S000816960
S000817009
S000817109
S000817266
S000817337
S000817339
S000817369
S000817413
S000817452
S000817454
S000817469
S000821786
S000821804
S000823585
S000826459
S000826527
S000828641
S000828795
S000844183
S000844192
S000844203
S000844210
S000844222
S000844336
S000844484
S000844512
S000846087
S000846116
S000846133
S000846385
S000846732
S000850318
S000857976
S000948991
S000953419
S001008836
S001009957
S001011366
S001013218
S001060179
S001060267
S001060779
S001061053
S001061342
S001061349
S001061521
S001061623
S001061745
S001061787
S001065402
S001066029
S001066230
S001068472
S001068659
S001068719
S001068820
S001068970
S001071320
S001074315
S001075451
S001075471
S001075549
S001075770
S001075785
S001075852
S001075879
S001080986
S001081097
S001110410
S001111967
S001112175
S001115865
S001116058
S001118120
S001118193
S001118346
S001118353
S001118523
S001118956
S001118975
S001119036
S001119065
S001119104
S001119258
S001119721
S001119754
S001119849
S001119853
S001119854
S001119860
S001119870
S001120041
S001120069
S001120094
S001120433
S001120441
S001120490
S001120538
S001120711
S001120842
S001121239
S001121259
S001122428
S001122488
S001122515
S001122537
S001122544
S001122592
S001122640
S001123007
S001125215
S001126074
S001126789
S001127724
S001128608
S001129082
S001129096
S001129125
S001129203
S001129302
S001129751
S001129761
S001129792
S001129847
S001129959
S001129971
S001130001
S001130012
S001130014
S001130321
S001143842
S001144856
S001146452
S001200328
S001200420
S001212751
S001213125
S001213220
S001213266
S001213387
S001213399
S001213434
S001213721
S001214227
S001214237
S001214410
S001214451
S001214496
S001214505
S001214915
S001214958
S001215023
S001215058
S001215086
S001215172
S001215200
S001216044
S001216150
S001216308
S001216331
S001216333
S001216393
S001216483
S001216609
S001216694
S001216858
S001216982
S001217037
S001217050
S001217119
S001217156
S001217399
S001217495
S001217581
S001217591
S001217638
S001217664
S001217696
S001217717
S001217725
S001217828
S001218089
S001218295
S001218412
S001218702
S001218714
S001218861
S001218904
S001219040
S001219331
S001219420
S001219462
S001219544
S001219663
S001219717
S001219733
S001219896
S001220724
S001220733
S001220760
S001220809
S001220824
S001220917
S001220960
S001220998
S001221024
S001221178
S001221263
S001221540
S001221631
S001221632
S001221648
S001221650
S001221657
S001221658
S001221736
S001221791
S001221886
S001221892
S001221895
S001221916
S001221946
S001222028
S001222034
S001222221
S001245786
S001246267
S001246342
S001246363
S001246437
S001246440
S001246467
S001262352
S001266034
S001298451
S001380507
S001380558
S001381158
S001381379
S001381420
S001381439
S001381499
S001381588
S001381705
S001381721
S001407728
S001415171
S001422531
S001448908
S001449247
S001467821
S001469028
S001469038
S001469119
S001475351
S001505357
S001505701
S001545939
S001545940
S001545950
S001545951
S001545958
S001545985
S001546060
S001546068
S001561617
S001595608
S001603833
S001603899
S001604121
S001681579
S001681624
S001681657
S001735046
S001736145
S001736187
S001736213
S001736284
S001736346
S001736365
S001736387
S001736394
S001736443
S001736494
S001736538
S001736605
S001736628
S001736728
S001736742
S001736935
S001736937
S001736943
S001736952
S001737028
S001737055
S001737065
S001737079
S001737086
S001737089
S001737092
S001737110
S001737130
S001737149
S001737155
S001737159
S001737184
S001737200
S001737205
S001737267
S001737292
S001737308
S001737334
S001737337
S001737351
S001737358
S001737367
S001737386
S001737426
S001737505
S001737512
S001737561
S001737569
S001737570
S001737576
S001737586
S001737625
S001737705
S001737767
S001737786
S001737858
S001737869
S001737891
S001737904
S001737932
S001737951
S001738104
S001738117
S001738133
S001738145
S001738152
S001738166
S001738229
S001738260
S001738264
S001738272
S001738277
S001738283
S001738285
S001748275
S001748357
S001752190
S001796360
S001796528
S001811069
S001811107
S001811156
S001811201
S001812179
S001812531
S001812698
S001812982
S001813077
S001813232
S001813486
S001813626
S001813667
S001914921
S001917044
S001917257
S001918861
S001919483
S001920421
S001920435
S001920604
S001920615
S001920741
S001920795
S001921061
S001921389
S001921434
S001921574
S001921781
S001921836
S001921959
S001922168
S001922290
S001922394
S001922790
S001922871
S001923267
S001923280
S001924124
S001924141
S001924814
S001924855
S001925026
S001925083
S001925091
S001925190
S001925303
S001925360
S001925818
S001926356
S001926547
S001926697
S001926716
S001926925
S001927014
S001927067
S001927096
S001927104
S001927216
S001927298
S001927458
S001927460
S001927621
S001927744
S001927782
S001927805
S001927881
S001927946
S001927957
S001928008
S001928032
S001928072
S001928084
S001928145
S001928184
S001928233
S001928291
S001928344
S001928378
S001928555
S001928565
S001928675
S001928677
S002027873
S002028105
S002028119
S002028241
S002039524
S002041086
S002041623
S002041913
S002041942
S002042202
S002042506
S002042799
S002042925
S002042942
S002043197
S002043354
S002043377
S002043395
S002043481
S002043519
S002043520
S002043521
S002043570
S002043573
S002043575
S002043578
S002043579
S002043583
S002043590
S002043593
S002043598
S002043604
S002043606
S002043621
S002043624
S002043627
S002043630
S002043643
S002043655
S002043803
S002043804
S002043967
S002043973
S002044020
S002050985
S002060397
S002077050
S002077189
S002082584
S002082795
S002085867
S002089869
S002090533
S002091445
S002091763
S002091906
S002091942
S002091948
S002101909
S002101953
S002102374
S002107781
S002107783
S002108204
S002109277
S002109580
S002109744
S002111022
S002111046
S002113679
S002135913
S002138290
S002139988
S002140181
S002141251
S002141898
S002142479
S002161693
S002173813
S002175468
S002179500
S002179504
S002179516
S002179527
S002179543
S002179556
S002179565
S002179566
S002179582
S002179587
S002179615
S002179673
S002179680
S002179746
S002179764
S002179765
S002179776
S002179791
S002179793
S002179794
S002179796
S002190176
S002190910
S002202596
